# Supplementary material for: Enhancing the Quality of Traditional Indonesian Shrimp Paste (Terasi) Through Tetragenococcus halophilus 54M106-3 Inoculation: Physicochemical, Sensory, and Bioactivity Insights
Source: Foods. 2025 Jul 9;14(14):2419. doi: 10.3390/foods14142419 (PMC12295852; doi:10.3390/foods14142419)
Supplement: Supplementary file 1 [file foods-14-02419-s001.zip]

Archive with 1 entries (1 files):
- foods-3696979-supplementary.pdf
